# Supplementary material for: Utilization of the Drug–Polymer Solid Dispersion Obtained by Ball Milling as a Taste Masking Method in the Development of Orodispersible Minitablets with Hydrocortisone in Pediatric Doses
Source: Pharmaceutics. 2024 Aug 4;16(8):1041. doi: 10.3390/pharmaceutics16081041 (PMC11359562; doi:10.3390/pharmaceutics16081041)
Supplement: Supplementary file 1 [file pharmaceutics-16-01041-s001.zip]

Archive with 1 entries (1 files):
- pharmaceutics-3113155-supplementary.pdf
